# Supplementary material for: Selection and promotion processes are not associated by the relative age effect in an elite Spanish soccer academy
Source: PLoS One. 2019 Jul 24;14(7):e0219945. doi: 10.1371/journal.pone.0219945 (PMC6656415; doi:10.1371/journal.pone.0219945)
Supplement: S1 File — (XLSX) [file pone.0219945.s001.xlsx]

## Sheet: Hoja1
Player	Category	Age-categoy	Position	Age	Quarter	Selected	Promoted	Flexibility	10m Sprint	30m Sprint	Abalakov	Dominant Abalakov	Sum Skinfolds	Body mass	Height	Fat (%)	Muscle (%)	Endomorphy	Mesomorphy	Ectomorphy	Biestyloid at the wrist	Thigh length
19	4	2	6	16	1	1	2	19	1.88	4.52	37.3	29.2	96.6	84.2	188	12.7377	47.185	3.78372	2.64666	2.81773	6.2	44
20	4	2	5	16	1	1	1	10					43.4	61.9	171.5	7.14634	52.3579	2.13992	3.1435	3.15547	5.3	44
37	3	2	6	15	1	2	2	7	1.975	4.605	42.4	31.8	50	62.45	171	7.84	50.4198	1.83984	3.49596	2.96978	5.6	40.5
52	2	1	4	14	1	1	1	16	1.788	4.194	44	36.9	33.8	52.6	161.5	6.13738	52.4303	1.51557	3.40754	2.97162	5.2	39.5
62	1	1	4	13	1	1	2						44	57.9	168	7.2094	52.9413	2.02627	2.53852	3.20783	5.1	44.5
11	4	2	3	16	1	1	2		1.71	4.06	46.2	37.5	57	63.4	172	8.5757	50.9907	2.54354	2.95256	2.99498	5.3	43.5
29	3	2	3	15	1	1	1	5	1.945	4.568	36.4	29.9	46.6	58.9	168	7.48266	51.3239	2.12195	3.4146	3.0269	5.4	44.5
47	2	1	3	14	1	1	1	12	2.023	4.746	38.4	31.8	66	57.3	165	9.5216	49.9074	2.26445	3.20768	2.74878	5	39.5
68	1	1	5	13	1	1	1	4	1.971	4.916	28.4	25.7	49.6	37.15	148	7.79796	48.8961	2.0334	4.48242	3.88782	4.6	39
99	6	3	5	18	1	2	2	10	1.77	4.26	40	30.1	58.2	81.15	188	8.70182	50.5876	2.23344	2.26844	3.20626	5.9	50
110	6	3	2	18	1	2	2	-2	1.84	4.29	43.2	38.3	51.2	67.75	174	7.96612	50.9738	2.05687	3.90192	2.66332	5.8	44
6	4	2	2	16	1	1	2	7	1.75	4.21	37.8	41.7	46	60.15	176	7.4196	51.8622	1.98252	1.90624	4.30101	5.1	45
64	1	1	6	13	1	1	1	8	1.871	4.424	42.8	32.1	32.2	65.4	181.5	5.96922	51.5027	1.16814	2.58726	4.39578	5.7	47
73	1	1	6	13	1	1	1	12	2.04	4.92	35.1	33.1	45.8	45.95	159	7.39858	49.446	1.57425	3.1118	3.91474	4.9	38
78	5	3	2	17	1	1	2	21	1.736	4.214	45	30.9	43.4	63.4	171	7.14634	53.2823	2.00644	2.80616	2.81141	5.2	40
98	6	3	6	18	1	1	2	9	1.83	4.22	45.5	40.7	45.2	56.25	168.5	7.33552	50.4463	1.99494	5.8885	3.61117	5.4	46.5
16	4	2	3	16	1	1	2	16	1.8	4.17	46.5	33.9	66.6	74.45	169.5	9.58466	51.6298	3.6428	5.08142	1.02502	5.7	44
30	3	2	5	15	1	2	2	5	2.052	4.681	35.6	32.8	58.2	69.4	183	8.70182	50.8996	2.43368	1.3754	4.01685	5.3	45.5
33	3	2	5	15	1	1	1	12	1.826	4.447	41.4	34.3	69.6	64.9	173.5	9.89996	49.629	2.80468	3.01922	3.02305	5.4	46.5
60	1	1	5	13	1	1	1	10	1.888	4.65	37.2	27.1	47.8	55.9	169	7.60878	50.6092	1.86732	2.05836	3.77394	5.2	42
77	5	3	3	17	1	1	2	-8	1.68	4.021	45.2	43.2	33.4	75.23	179	6.09534	54.5328	1.38418	3.69786	2.45848	5.6	46.5
18	4	2	6	16	1	1	1	6					40.8	66.3	168.5	6.87308	53.453	2.20907	4.65364	1.89473	5.5	42.5
27	3	2	4	15	1	1	1	18	1.882	4.237	52.7	42.4	39.6	74.05	169	6.74696	54.2002	1.86732	5.62136	1.00342	5.9	41
69	1	1	3	13	1	1	1	5	2.028	4.987	33.7	29.7	39.8	40.95	152	6.76798	50.2842	1.69822	3.65472	3.70024	4.7	39
82	5	3	2	17	1	1	2	-2	1.805	4.327	41	31	71.8	72.9	181	10.1312	49.4699	3.44881	3.17244	3.13615	5.5	43
100	6	3	4	18	1	1	2	19	1.81	4.1	43.4	33.2	65	68.8	172	9.4165	51.9888	2.72155	3.95392	2.14628	5.2	44
2	4	2	4	16	1	1	1						52.2	60.5	171	8.07122	53.2449	2.14742	1.88472	3.30517	4.7	43
10	4	2	5	16	1	1	2	12	1.77	4.25	44.3	39.8	68.2	69.55	176.5	9.75282	48.9016	3.43777	4.09608	2.83642	5.8	42
13	4	2	6	16	1	1	2	10	1.77	4.22	42.1	35.5	59.6	58.75	166	8.84896	50.2937	3.07575	3.58034	2.67719	5.3	40
65	1	1	2	13	1	1	1	-1	2.012	4.937	32	25.3	49.8	42.15	155	7.81898	49.061	1.97331	2.60314	4.02195	5	40.5
71	1	1	4	13	1	1	1	9	2.051	4.993	29.8	30.1	38	36.75	147	6.5788	49.7961	1.63217	2.92644	3.78503	4.7	38.5
38	3	2	4	15	1	2	2	6	1.896	4.47	38.7	29.9	79.2	66.4	176	10.9089	46.7341	3.32619	2.82834	3.23518	5.8	45.5
42	2	1	4	14	1	1	2	9	1.826	4.316	39.4	34.4	39.6	55.45	168	6.74696	52.3788	1.586	2.72162	3.66927	5	43.5
48	2	1	2	14	1	2	1	19	1.782	4.396	38.6	32.9	32.2	52.05	170	5.96922	51.1949	1.31202	1.90746	4.74881	5.1	45.5
66	1	1	6	13	1	1	1	16	1.907	4.663	39.3	36.1	51.4	44.65	151	7.98714	48.755	2.27539	4.2702	2.57642	5.2	39
72	1	1	6	13	1	1	2	4	1.984	4.814	35.9	32.1	45.2	37.6	148	7.33552	49.2956	2.00613	2.81196	3.75778	4.7	37
36	3	2	2	15	1	1	2	8	1.797	4.42	41.1	28.9	46.4	57.35	168	7.46164	50.2273	1.95399	2.99278	3.30912	5.5	40
12	4	2	2	16	1	1	2	9	1.8	4.18	43.1	38.6	54	63.55	170	8.2604	51.9163	2.77904	2.987	2.60326	5.4	41.5
51	2	1	3	14	1	1	1	7	1.899	4.622	35.5	32.1	80	72.7	176	10.993	49.802	3.01599	3.44654	2.28827	5.1	44
80	5	3	2	17	1	1	2	16	1.816	4.117	46.1	40.7	49.2	64.75	174.5	7.75592	52.0389	2.18736	2.5141	3.22973	5.2	47
87	5	3	4	17	1	1	1	-4	1.73	4.036	45.3	38
102	6	3	4	18	1	1	1	18	1.78	4.11	45.2	33.2	35.2	69	176	6.28452	54.4382	1.36906	2.91756	2.83044	5.2	48.5
106	6	3	5	18	1	1	2	22	1.85	4.26	39.9	32.4	50.6	71.15	182.5	7.90306	51.9489	2.05078	2.0739	3.65906	5.4	48
3	4	2	5	16	1	1	1	1	1.76	4.23	39.3	37.1	65.9	71.35	177	9.51109	50.8891	2.70108	3.6134	2.65823	5.2	44.5
75	1	1	2	13	1	2	2	7	1.912	4.684	32.6	28.2	40.6	49.15	157	6.85206	49.2012	1.62765	5.02114	2.79398	5.6	42
86	5	3	6	17	1	2	2	0	1.846	4.377	46.7	44.1	42.6	61.5	167	7.06226	52.9485	2.06518	3.25494	2.38962	5.3	44
95	6	3	5	18	1	1	2	11	1.86	4.26	39.8	30.1	56.6	73.6	180	8.53366	50.7815	2.45849	2.94188	2.86061	5.9	47
101	6	3	6	18	1	1	2	14	1.77	4.25	40.9	33.2	48.4	63.35	174.5	7.67184	51.642	2.43557	3.01854	3.46235	5.5	45
21	3	2	3	15	2	1	1	11	1.801	4.394	35.8	35.5	73.2	67.7	172.4	10.2783	49.1238	2.86774	3.8078	2.38365	5.5	44
34	3	2	6	15	1	1	1	5	1.823	4.39	39.1	33.8	42.8	58.3	169	7.08328	51.2617	1.67221	3.3415	3.32374	5.4	42.5
43	2	1	2	14	1	1	1	15	1.859	4.465	35	30.6	35.6	44.1	155.5	6.32656	49.394	1.62159	3.91062	3.63776	5.3	37
44	2	1	2	14	1	1	1	-8	1.866	4.593	40.2	34.3	50	46.45	162	7.84	50.052	2.4104	1.90798	4.40862	4.8	41.5
50	2	1	6	14	1	1	1	10	1.831	4.589	34.2	27.9	49.4	54.2	170.5	7.77694	48.3997	1.84666	2.94764	4.39886	5.4	43
53	2	1	2	14	1	1	1	9	1.893	4.622	32.6	32.1	63.2	52	166	9.22732	47.7006	2.82951	3.31986	3.97503	5.2	40.5
15	4	2	6	16	2	1	1	1					39	67.25	180	6.6839	51.4841	1.53776	2.51074	3.82058	5.9	42.5
46	2	1	5	14	2	2	2	2	2.075	4.981	31.6	24.3	113.2	52.25	161.5	14.4823	43.4886	4.29449	3.31016	3.04192	5	41.5
54	2	1	6	14	2	1	1	10	1.791	4.453	41.5	35.2	48.6	53.8	163	7.69286	50.7567	1.77778	3.25422	3.02613	5.2	41
61	1	1	5	13	2	1	1	8	1.953	4.705	39.7	23.4	37.6	48.6	161.5	6.53676	50.5277	1.41092	2.7448	3.81452	5	45.5
17	4	2	6	16	2	2	2						71.8	65.2	172.5	10.1312	50.7113	3.78013	2.18592	2.79263	5	43.5
88	5	3	6	17	2	1	2	7	1.803	4.556	37.2	32.1	54.6	66.45	174.5	8.32346	51.3286	2.09577	3.38968	2.95611	5.4	45
76	1	1	4	13	2	2	2	14	1.944	4.678			43.2	48.55	162	7.12532	49.5676	1.66416	3.135	3.92596	5.1	45.5
83	5	3	6	17	2	1	2	17	1.775	4.115	44.4	40.8	52.2	68.3	177	8.07122	67.8288	2.15058	-3.09078	3.11646	5.4	46.5
8	4	2	2	16	2	1	2	17					33	63.5	174	6.0533	53.9293	1.34234	3.19616	3.34536	5.3	42.5
55	2	1	5	14	2	1	1	5	1.808	4.279	37.9	32	51.4	68.4	175	7.98714	51.4417	1.85695	3.17952	2.74303	5.7	42
81	5	3	5	17	2	1	1	18	1.837	4.29	38.2	40.4	52.7	69.8	180.1	8.12377	52.2346	1.57155	2.2749	3.43889	5.4	45.5
84	5	3	3	17	2	1	1	13	1.922	4.414	45.8	42.8	40.8	77.1	178	6.87308	52.5158	1.67828	3.6716	2.0335	6.2	45
85	5	3	4	17	2	2	2	9	1.816	4.191	47.9	38.2	52	83.5	181.5	8.0502	52.9445	1.99785	4.10312	1.81664	5.9	45
97	6	3	3	18	2	1	2	26	1.84	4.48	38.8	32.5	44.6	73.2	178	7.27246	52.2473	1.56108	4.03932	2.5678	5.7	43.5
104	6	3	5	18	2	1	1	18	1.84	4.43	45.2	34.6	38.8	59.95	173	6.66288	52.6023	1.57319	1.9558	3.77644	5.2	46
1	4	2	6	16	2	2	2	22	1.82	4.35	43.6	38.9	62	62.65	163	9.1012	51.4875	2.77073	4.60396	1.46173	5.3	42.5
4	4	2	6	16	2	1	2	13	1.76	4.2	42.1	33.3	36.2	58.75	177	6.38962	51.5877	1.54923	1.6752	4.74845	5.3	42
5	4	2	4	16	2	1	1	14	1.77	4.31	41.1	33.4	68	60.5	165.5	9.7318	49.8374	3.81295	3.5399	2.27962	5.3	40
26	3	2	5	15	2	1	2	12	1.804	4.548	37.1	31.2	57.2	64.5	166	8.59672	51.6793	2.64683	4.78394	1.7193	5.3	76.56
35	3	2	2	15	2	1	2	5	1.884	4.273	40	31.6	38.4	59.3	171.5	6.62084	52.9931	1.61596	2.02618	3.61267	5	46.5
31	3	2	6	15	2	1	2	7	1.83	4.398	42.4	31.3	48.4	59.15	169	7.67184	51.6155	2.0355	2.98466	3.17018	5.1	42.5
41	2	1	5	14	2	1	1	12	1.768	4.475	41.4	31.6	39.4	58.75	162.5	6.72594	52.7892	1.58041	4.36478	2.01815	5.3	47
45	2	1	2	14	2	1	2	11	1.817	4.555	34.4	22.4	41	49.7	165.5	6.8941	50.384	1.5927	2.21218	4.37012	5	40.5
59	1	1	6	13	2	2	1	6	1.987	4.902	33.4	36.3	72	49.7	160	10.1522	47.955	2.58999	3.28376	3.2751	4.8	41.5
93	5	3	3	17	2	1	1	12	1.698	4.02	45	38.9	56.6	79.5	177	8.53366	52.1834	2.19561	4.14586	1.55205	5.7	48.5
7	4	2	5	16	2	1	2	1	1.74	4.19	44.3	40.6	46.4	62.3	171	7.46164	52.6938	2.12404	2.30756	2.99508	5.2	41
24	3	2	6	15	2	2	2	-5	2	4.514	41.7	32.6	60.6	61.2	164	8.95406	50.3727	2.82122	4.72108	1.88289	5.6	42.5
109	6	3	3	18	2	2	2	24	1.75	4.28	43.1	33.5	62	82.6	184	9.1012	51.1321	2.58685	4.45168	2.34684	5.7	44
25	3	2	4	15	2	1	2	10	1.88	4.577	36.9	30.01	30.2	37.55	153	5.75902	50.0855	1.15739	2.27186	4.8651	4.7	37
49	2	1	3	14	2	1	2	6	1.786	4.259	32.8	28.6	49.2	64.35	172.5	7.75592	51.5102	2.17135	2.90242	2.93016	5.4	44.5
67	1	1	2	13	2	1	1	14	2.143	5.034	28.9	29.6	55	50.2	159	8.3655	49.1948	2.38901	3.28438	2.97055	5.2	39.5
28	3	2	6	15	2	1	1	5	1.78	4.208	45	34.7	88.8	68.4	168.5	11.9179	48.2106	3.43539	4.82444	1.5796	5.6	43
89	5	3	5	17	2	2	2	9	1.753	4.091	36.1	31.1	53.6	73.35	177	8.21836	51.1858	2.19561	3.56954	2.37169	5.9	48
90	5	3	6	17	2	1	2	3	1.87	4.379	34.9	32.8	60.8	72.1	177	8.97508	52.9487	2.52782	2.48222	2.54953	5.1	43
107	6	3	5	18	3	1	1	3	1.89	4.52	40.1	33.1	37.8	57.85	165.5	6.55778	51.8493	2.16039	3.8863	2.74381	5.8	45
23	3	2	6	15	3	1	2	11	1.865	4.47	36	35	53	54.3	166	8.1553	49.717	2.36705	2.81758	3.50873	5.2	44.5
111	6	3	4	18	3	2	1	3	1.82	4.33	38.6	29.6	73.2	75.95	188	10.2783	47.7908	2.98782	2.3732	3.91573	6	49
63	1	1	5	13	3	1	2	16	2.017	5.163	31.1	24.5	45	40	155.5	7.3145	47.1122	1.93938	2.58358	4.70292	5.1	37
14	4	2	6	16	3	1	2	13	1.84	4.3	40.8	42	43.4	65.55	180	7.14634	49.8935	1.9958	2.46718	4.09829	5.7	44.5
91	5	3	3	17	3	1	1	15	1.826	4.08	50.5	42.1	47.2	87.1	176	7.54572	57.8369	2.0742	5.82574	0.753193	5.9	46.5
39	2	1	4	14	3	1	1	11					46.2	56.5	170	7.44062	51.7171	1.87756	2.52738	3.84977	5	42
79	5	3	3	17	3	1	2	-1	1.765	4.143	43.3	35.5	129.8	81.9	184	16.227	43.0907	4.04692	3.1714	2.4347	6.1	47.5
40	2	1	6	14	3	1	2	11	1.828	4.479	44.6	33.1	37.4	60.25	172	6.51574	51.6562	1.33977	3.46278	3.53593	5.3	43
105	6	3	3	18	3	1	1	11	1.84	4.25	40.7	33.3	31.2	72.95	187	5.86412	53.8789	1.09295	1.35862	4.18003	5.5	53
56	2	1	4	14	3	2	2	11	1.753	4.302	40.7	36.4	48.8	60.15	168	7.71388	50.7349	2.0981	4.06076	2.80642	5.6	42
70	1	1	3	13	3	2	2	9	2.015	4.938	28.4	26.4	80.4	45.55	151	11.035	47.265	3.67309	4.1378	2.36985	4.8	38
74	1	1	2	13	3	2	2	2	1.903	4.749	30.6	24.5	61.8	52.9	163.5	9.08018	48.6072	2.50396	4.54316	3.30186	5.3	44
32	3	2	2	15	3	1	2	6	1.82	4.356	38.9	33.9	44.8	59.2	169.5	7.29348	50.6494	1.83623	2.84088	3.25515	5.6	46
96	6	3	3	18	3	1	1	9	1.86	4.47	41.1	34.1	83.4	74.9	179	11.3503	48.7334	2.85781	2.82002	2.504	5.6	45.5
58	1	1	4	13	3	1	1	12	2.037	5.038	32	30.8	47.2	34.7	146	7.54572	47.7003	2.12227	2.91744	4.1858	4.7	37
92	5	3	2	17	4	1	1	-2	1.798	4.154	40.1	32.9	47.4	73.75	183	7.56674	54.7548	1.82175	4.15202	3.36294	6	47
22	3	2	6	15	4	1	2	11	1.925	4.487	37.1	29.8	37.4	48.8	159.5	6.51574	49.0623	1.59389	3.52548	3.36958	5.8	43.5
108	6	3	2	18	4	1	2	21	1.84	4.24	44.3	35.6	61	65.2	173	8.9961	50.4616	2.59373	3.46556	2.88357	5.5	40
103	6	3	6	18	4	2	2	23	1.75	4.23	38.9	35.2	57.6	72.4	182	8.63876	50.1342	2.10177	2.75158	3.38462	5.9	47.5
9	4	2	2	16	4	2	2	15	1.81	4.23	43	31.9	65	62.15	162.5	9.4165	51.6849	3.54202	3.8694	1.44968	5.2	41
94	5	3	4	17	4	1	1	15	1.775	4.189	37.5	33.9
57	1	1	3	13	4	1	2	6	2.024	4.89	29.7	29.4	38	36.1	153.5	6.5788	49.1512	1.45824	1.42232	5.41777	4.4	41.5
